# Supplementary material for: Extensive Angular Sampling Enables the Sensitive Localization of Macromolecules in Electron Tomograms
Source: Int J Mol Sci. 2023 Aug 29;24(17):13375. doi: 10.3390/ijms241713375 (PMC10487639; doi:10.3390/ijms241713375)
Supplement: Supplementary file 1 [file ijms-24-13375-s001.zip]

Archive with 1 entries (1 files):
- ijms-2539579-supplementary.pdf
